# Supplementary material for: First-in-Human Study of MDG1011, a TCR-T Therapy Directed Against HLA-A*02:01-Restricted PRAME Antigen for High-Risk Myeloid and Lymphoid Neoplasms
Source: Cancers (Basel). 2025 Sep 11;17(18):2968. doi: 10.3390/cancers17182968 (PMC12468345; doi:10.3390/cancers17182968)
Supplement: Supplementary file 1 [file cancers-17-02968-s001.zip]

Archive with 1 entries (1 files):
- cancers-3822121-supplementary.pdf
